# Supplementary material for: Characterization of the Phosphotransferase from Bacillus subtilis 1101 That Is Responsible for the Biotransformation of Zearalenone
Source: Toxins (Basel). 2025 Jan 3;17(1):21. doi: 10.3390/toxins17010021 (PMC11768653; doi:10.3390/toxins17010021)
Supplement: Supplementary file 1 [file toxins-17-00021-s001.zip]

Archive with 1 entries (1 files):
- toxins-3369686-supplementary.pdf
